# Supplementary material for: Dendroceruslui (Hymenoptera, Ceraphronoidea, Megaspilidae): a new species of Dendroceruscarpenteri species-group from China
Source: Biodivers Data J. 2023 Oct 9;11:e108742. doi: 10.3897/BDJ.11.e108742 (PMC10840502; doi:10.3897/BDJ.11.e108742)
Supplement: XML Treatment for Dendrocerus lui [file BDJ.11.e108742-treatment1.xml]

<!DOCTYPE tp:taxon-treatment
  PUBLIC "-//TaxonX//DTD Taxonomic Treatment Publishing DTD v0 20100105//EN" "tax-treatment-NSO.dtd">
<tp:taxon-treatment xmlns:tp="http://www.plazi.org/taxpub"><tp:treatment-meta><mixed-citation publication-type="journal"><person-group><name><surname>Li</surname><given-names>Fang</given-names></name><name><surname>Cui</surname><given-names>Shanshan</given-names></name><name><surname>Huang</surname><given-names>Yixin</given-names></name><name><surname>Wang</surname><given-names>Xuan</given-names></name><name><surname>Chen</surname><given-names>Huayan</given-names></name><name><surname>Wang</surname><given-names>Xu</given-names></name></person-group><article-title><italic><tp:taxon-name><tp:taxon-name-part taxon-name-part-type="genus" reg="Dendrocerus">Dendrocerus</tp:taxon-name-part><tp:taxon-name-part taxon-name-part-type="species" reg="lui">lui</tp:taxon-name-part></tp:taxon-name></italic> (<tp:taxon-name><tp:taxon-name-part taxon-name-part-type="order">Hymenoptera</tp:taxon-name-part></tp:taxon-name>, <tp:taxon-name><tp:taxon-name-part taxon-name-part-type="superfamily">Ceraphronoidea</tp:taxon-name-part></tp:taxon-name>, <tp:taxon-name><tp:taxon-name-part taxon-name-part-type="family">Megaspilidae</tp:taxon-name-part></tp:taxon-name>): a new species of <italic><tp:taxon-name><tp:taxon-name-part taxon-name-part-type="genus" reg="Dendrocerus">Dendrocerus</tp:taxon-name-part><tp:taxon-name-part taxon-name-part-type="species" reg="carpenteri">carpenteri</tp:taxon-name-part></tp:taxon-name></italic> species-group from China</article-title><source>Biodivers Data J</source><day>09</day><month>10</month><year>2023</year><volume>11</volume><pub-id pub-id-type="doi">10.3897/BDJ.11.e108742</pub-id></mixed-citation></tp:treatment-meta><tp:nomenclature><tp:taxon-name>
            <object-id xmlns:xlink="http://www.w3.org/1999/xlink" content-type="arpha" xlink:type="simple">81E6F423-EE09-5173-A8C6-6715273D13B0</object-id>
            <tp:taxon-name-part taxon-name-part-type="genus">Dendrocerus</tp:taxon-name-part>
            <tp:taxon-name-part taxon-name-part-type="species">lui</tp:taxon-name-part>
            <object-id xmlns:xlink="http://www.w3.org/1999/xlink" content-type="zoobank" xlink:type="simple" object-id-type="ZooBank">B6E23506-EF00-4B78-9377-BDE73AB6EE86</object-id>
          </tp:taxon-name><tp:taxon-authority>Li and Wang, 2023</tp:taxon-authority><tp:taxon-status xmlns:xlink="http://www.w3.org/1999/xlink" xlink:type="simple">sp. nov.</tp:taxon-status></tp:nomenclature><tp:treatment-sec sec-type="materials"><title>Materials</title><list list-type="alpha-lower" list-content="occurrences"><list-item><p><bold>Type status:</bold> <named-content xmlns:xlink="http://www.w3.org/1999/xlink" content-type="dwc:typeStatus" xlink:type="simple">Holotype</named-content>. <bold>Occurrence:</bold> sex: <named-content xmlns:xlink="http://www.w3.org/1999/xlink" content-type="dwc:sex" xlink:type="simple">male</named-content>; lifeStage: <named-content xmlns:xlink="http://www.w3.org/1999/xlink" content-type="dwc:lifeStage" xlink:type="simple">adult</named-content>; associatedSequences: <named-content xmlns:xlink="http://www.w3.org/1999/xlink" content-type="dwc:associatedSequences" xlink:type="simple">GenBank <ext-link ext-link-type="uri" xlink:href="https://www.ncbi.nlm.nih.gov/nuccore/OR120392" xlink:type="simple">OR120392</ext-link></named-content>; occurrenceID: <named-content xmlns:xlink="http://www.w3.org/1999/xlink" content-type="dwc:occurrenceID" xlink:type="simple">B8B29425-304A-5D0F-837E-4217CAECD7A8</named-content>; <bold>Taxon:</bold> scientificName: <named-content xmlns:xlink="http://www.w3.org/1999/xlink" content-type="dwc:scientificName" xlink:type="simple"><italic><tp:taxon-name><tp:taxon-name-part taxon-name-part-type="genus" reg="Dendrocerus">Dendrocerus</tp:taxon-name-part><tp:taxon-name-part taxon-name-part-type="species" reg="lui">lui</tp:taxon-name-part></tp:taxon-name></italic></named-content>; kingdom: <named-content xmlns:xlink="http://www.w3.org/1999/xlink" content-type="dwc:kingdom" xlink:type="simple"><tp:taxon-name><tp:taxon-name-part taxon-name-part-type="kingdom">Animalia</tp:taxon-name-part></tp:taxon-name></named-content>; phylum: <named-content xmlns:xlink="http://www.w3.org/1999/xlink" content-type="dwc:phylum" xlink:type="simple"><tp:taxon-name><tp:taxon-name-part taxon-name-part-type="phylum">Arthropoda</tp:taxon-name-part></tp:taxon-name></named-content>; class: <named-content xmlns:xlink="http://www.w3.org/1999/xlink" content-type="dwc:class" xlink:type="simple"><tp:taxon-name><tp:taxon-name-part taxon-name-part-type="class">Insecta</tp:taxon-name-part></tp:taxon-name></named-content>; order: <named-content xmlns:xlink="http://www.w3.org/1999/xlink" content-type="dwc:order" xlink:type="simple"><tp:taxon-name><tp:taxon-name-part taxon-name-part-type="order">Hymenoptera</tp:taxon-name-part></tp:taxon-name></named-content>; family: <named-content xmlns:xlink="http://www.w3.org/1999/xlink" content-type="dwc:family" xlink:type="simple"><tp:taxon-name><tp:taxon-name-part taxon-name-part-type="family">Megaspilidae</tp:taxon-name-part></tp:taxon-name></named-content>; genus: <named-content xmlns:xlink="http://www.w3.org/1999/xlink" content-type="dwc:genus" xlink:type="simple"><tp:taxon-name><tp:taxon-name-part taxon-name-part-type="genus">Dendrocerus</tp:taxon-name-part></tp:taxon-name></named-content>; specificEpithet: <named-content xmlns:xlink="http://www.w3.org/1999/xlink" content-type="dwc:specificEpithet" xlink:type="simple"><italic><tp:taxon-name><tp:taxon-name-part taxon-name-part-type="genus" reg="Dendrocerus"/><tp:taxon-name-part taxon-name-part-type="species" reg="lui">lui</tp:taxon-name-part></tp:taxon-name></italic></named-content>; taxonRank: <named-content xmlns:xlink="http://www.w3.org/1999/xlink" content-type="dwc:taxonRank" xlink:type="simple">species</named-content>; <bold>Location:</bold> country: <named-content xmlns:xlink="http://www.w3.org/1999/xlink" content-type="dwc:country" xlink:type="simple">China</named-content>; stateProvince: <named-content xmlns:xlink="http://www.w3.org/1999/xlink" content-type="dwc:stateProvince" xlink:type="simple">Chongqing</named-content>; county: <named-content xmlns:xlink="http://www.w3.org/1999/xlink" content-type="dwc:county" xlink:type="simple">China</named-content>; municipality: <named-content xmlns:xlink="http://www.w3.org/1999/xlink" content-type="dwc:municipality" xlink:type="simple">Linkouzi</named-content>; <bold>Event:</bold> year: <named-content xmlns:xlink="http://www.w3.org/1999/xlink" content-type="dwc:year" xlink:type="simple">2022</named-content>; month: <named-content xmlns:xlink="http://www.w3.org/1999/xlink" content-type="dwc:month" xlink:type="simple">8</named-content>; day: <named-content xmlns:xlink="http://www.w3.org/1999/xlink" content-type="dwc:day" xlink:type="simple">22-26</named-content>; verbatimEventDate: <named-content xmlns:xlink="http://www.w3.org/1999/xlink" content-type="dwc:verbatimEventDate" xlink:type="simple">22-26/08/2022</named-content>; <bold>Record Level:</bold> language: <named-content xmlns:xlink="http://www.w3.org/1999/xlink" content-type="dwc:language" xlink:type="simple">en</named-content>; rightsHolder: <named-content xmlns:xlink="http://www.w3.org/1999/xlink" content-type="dwc:rightsHolder" xlink:type="simple">Anhui Provincial Key Laboratory of the Conservation and Exploitation of Biological Resources, Anhui Provincial Key Laboratory of Molecular Enzymology and Mechanism of Major Diseases, College of Life Sciences, Anhui Normal University</named-content>; institutionCode: <named-content xmlns:xlink="http://www.w3.org/1999/xlink" content-type="dwc:institutionCode" xlink:type="simple">Anhui Normal University (AHN)</named-content></p></list-item><list-item><p><bold>Type status:</bold> <named-content xmlns:xlink="http://www.w3.org/1999/xlink" content-type="dwc:typeStatus" xlink:type="simple">Paratype</named-content>. <bold>Occurrence:</bold> sex: <named-content xmlns:xlink="http://www.w3.org/1999/xlink" content-type="dwc:sex" xlink:type="simple">2 females</named-content>; lifeStage: <named-content xmlns:xlink="http://www.w3.org/1999/xlink" content-type="dwc:lifeStage" xlink:type="simple">adult</named-content>; associatedSequences: <named-content xmlns:xlink="http://www.w3.org/1999/xlink" content-type="dwc:associatedSequences" xlink:type="simple">GenBank:<ext-link ext-link-type="uri" xlink:href="https://www.ncbi.nlm.nih.gov/nuccore/OR120391" xlink:type="simple">OR120391</ext-link></named-content>; occurrenceID: <named-content xmlns:xlink="http://www.w3.org/1999/xlink" content-type="dwc:occurrenceID" xlink:type="simple">98EE08D6-F526-5E40-BD13-F781C5E8BC41</named-content>; <bold>Taxon:</bold> scientificName: <named-content xmlns:xlink="http://www.w3.org/1999/xlink" content-type="dwc:scientificName" xlink:type="simple"><italic><tp:taxon-name><tp:taxon-name-part taxon-name-part-type="genus" reg="Dendrocerus">Dendrocerus</tp:taxon-name-part><tp:taxon-name-part taxon-name-part-type="species" reg="lui">lui</tp:taxon-name-part></tp:taxon-name></italic></named-content>; kingdom: <named-content xmlns:xlink="http://www.w3.org/1999/xlink" content-type="dwc:kingdom" xlink:type="simple"><tp:taxon-name><tp:taxon-name-part taxon-name-part-type="kingdom">Animalia</tp:taxon-name-part></tp:taxon-name></named-content>; phylum: <named-content xmlns:xlink="http://www.w3.org/1999/xlink" content-type="dwc:phylum" xlink:type="simple"><tp:taxon-name><tp:taxon-name-part taxon-name-part-type="phylum">Arthropoda</tp:taxon-name-part></tp:taxon-name></named-content>; class: <named-content xmlns:xlink="http://www.w3.org/1999/xlink" content-type="dwc:class" xlink:type="simple"><tp:taxon-name><tp:taxon-name-part taxon-name-part-type="class">Insecta</tp:taxon-name-part></tp:taxon-name></named-content>; order: <named-content xmlns:xlink="http://www.w3.org/1999/xlink" content-type="dwc:order" xlink:type="simple"><tp:taxon-name><tp:taxon-name-part taxon-name-part-type="order">Hymenoptera</tp:taxon-name-part></tp:taxon-name></named-content>; family: <named-content xmlns:xlink="http://www.w3.org/1999/xlink" content-type="dwc:family" xlink:type="simple"><tp:taxon-name><tp:taxon-name-part taxon-name-part-type="family">Megaspilidae</tp:taxon-name-part></tp:taxon-name></named-content>; genus: <named-content xmlns:xlink="http://www.w3.org/1999/xlink" content-type="dwc:genus" xlink:type="simple"><tp:taxon-name><tp:taxon-name-part taxon-name-part-type="genus">Dendrocerus</tp:taxon-name-part></tp:taxon-name></named-content>; specificEpithet: <named-content xmlns:xlink="http://www.w3.org/1999/xlink" content-type="dwc:specificEpithet" xlink:type="simple"><italic><tp:taxon-name><tp:taxon-name-part taxon-name-part-type="genus" reg="Dendrocerus"/><tp:taxon-name-part taxon-name-part-type="species" reg="lui">lui</tp:taxon-name-part></tp:taxon-name></italic></named-content>; taxonRank: <named-content xmlns:xlink="http://www.w3.org/1999/xlink" content-type="dwc:taxonRank" xlink:type="simple">species</named-content>; <bold>Location:</bold> country: <named-content xmlns:xlink="http://www.w3.org/1999/xlink" content-type="dwc:country" xlink:type="simple">China</named-content>; stateProvince: <named-content xmlns:xlink="http://www.w3.org/1999/xlink" content-type="dwc:stateProvince" xlink:type="simple">Chongqing</named-content>; county: <named-content xmlns:xlink="http://www.w3.org/1999/xlink" content-type="dwc:county" xlink:type="simple">China</named-content>; municipality: <named-content xmlns:xlink="http://www.w3.org/1999/xlink" content-type="dwc:municipality" xlink:type="simple">Luomadian</named-content>; verbatimCoordinates: <named-content xmlns:xlink="http://www.w3.org/1999/xlink" content-type="dwc:verbatimCoordinates" xlink:type="simple"><named-content content-type="dwc:verbatimCoordinates" xlink:type="simple">31°27'N, 109°56'E</named-content></named-content>; verbatimLatitude: <named-content xmlns:xlink="http://www.w3.org/1999/xlink" content-type="dwc:verbatimLatitude" xlink:type="simple">31°27'</named-content>; verbatimLongitude: <named-content xmlns:xlink="http://www.w3.org/1999/xlink" content-type="dwc:verbatimLongitude" xlink:type="simple">109°56′</named-content>; <bold>Event:</bold> year: <named-content xmlns:xlink="http://www.w3.org/1999/xlink" content-type="dwc:year" xlink:type="simple">2022</named-content>; month: <named-content xmlns:xlink="http://www.w3.org/1999/xlink" content-type="dwc:month" xlink:type="simple">8</named-content>; day: <named-content xmlns:xlink="http://www.w3.org/1999/xlink" content-type="dwc:day" xlink:type="simple">10</named-content>; verbatimEventDate: <named-content xmlns:xlink="http://www.w3.org/1999/xlink" content-type="dwc:verbatimEventDate" xlink:type="simple">10/08/2022</named-content>; <bold>Record Level:</bold> language: <named-content xmlns:xlink="http://www.w3.org/1999/xlink" content-type="dwc:language" xlink:type="simple">en</named-content>; rightsHolder: <named-content xmlns:xlink="http://www.w3.org/1999/xlink" content-type="dwc:rightsHolder" xlink:type="simple">Anhui Provincial Key Laboratory of the Conservation and Exploitation of Biological Resources, Anhui Provincial Key Laboratory of Molecular Enzymology and Mechanism of Major Diseases, College of Life Sciences, Anhui Normal University</named-content>; institutionCode: <named-content xmlns:xlink="http://www.w3.org/1999/xlink" content-type="dwc:institutionCode" xlink:type="simple">Anhui Normal University (AHNU)</named-content></p></list-item><list-item><p><bold>Type status:</bold> <named-content xmlns:xlink="http://www.w3.org/1999/xlink" content-type="dwc:typeStatus" xlink:type="simple">Paratype</named-content>. <bold>Occurrence:</bold> sex: <named-content xmlns:xlink="http://www.w3.org/1999/xlink" content-type="dwc:sex" xlink:type="simple">2 females</named-content>; lifeStage: <named-content xmlns:xlink="http://www.w3.org/1999/xlink" content-type="dwc:lifeStage" xlink:type="simple">adult</named-content>; occurrenceID: <named-content xmlns:xlink="http://www.w3.org/1999/xlink" content-type="dwc:occurrenceID" xlink:type="simple">9F1FF89D-7973-5B4A-B321-66E6400CA2EE</named-content>; <bold>Taxon:</bold> scientificName: <named-content xmlns:xlink="http://www.w3.org/1999/xlink" content-type="dwc:scientificName" xlink:type="simple"><italic><tp:taxon-name><tp:taxon-name-part taxon-name-part-type="genus" reg="Dendrocerus">Dendrocerus</tp:taxon-name-part><tp:taxon-name-part taxon-name-part-type="species" reg="lui">lui</tp:taxon-name-part></tp:taxon-name></italic></named-content>; kingdom: <named-content xmlns:xlink="http://www.w3.org/1999/xlink" content-type="dwc:kingdom" xlink:type="simple"><tp:taxon-name><tp:taxon-name-part taxon-name-part-type="kingdom">Animalia</tp:taxon-name-part></tp:taxon-name></named-content>; phylum: <named-content xmlns:xlink="http://www.w3.org/1999/xlink" content-type="dwc:phylum" xlink:type="simple"><tp:taxon-name><tp:taxon-name-part taxon-name-part-type="phylum">Arthropoda</tp:taxon-name-part></tp:taxon-name></named-content>; class: <named-content xmlns:xlink="http://www.w3.org/1999/xlink" content-type="dwc:class" xlink:type="simple"><tp:taxon-name><tp:taxon-name-part taxon-name-part-type="class">Insecta</tp:taxon-name-part></tp:taxon-name></named-content>; order: <named-content xmlns:xlink="http://www.w3.org/1999/xlink" content-type="dwc:order" xlink:type="simple"><tp:taxon-name><tp:taxon-name-part taxon-name-part-type="order">Hymenoptera</tp:taxon-name-part></tp:taxon-name></named-content>; family: <named-content xmlns:xlink="http://www.w3.org/1999/xlink" content-type="dwc:family" xlink:type="simple"><tp:taxon-name><tp:taxon-name-part taxon-name-part-type="family">Megaspilidae</tp:taxon-name-part></tp:taxon-name></named-content>; genus: <named-content xmlns:xlink="http://www.w3.org/1999/xlink" content-type="dwc:genus" xlink:type="simple"><tp:taxon-name><tp:taxon-name-part taxon-name-part-type="genus">Dendrocerus</tp:taxon-name-part></tp:taxon-name></named-content>; specificEpithet: <named-content xmlns:xlink="http://www.w3.org/1999/xlink" content-type="dwc:specificEpithet" xlink:type="simple"><italic><tp:taxon-name><tp:taxon-name-part taxon-name-part-type="genus" reg="Dendrocerus"/><tp:taxon-name-part taxon-name-part-type="species" reg="lui">lui</tp:taxon-name-part></tp:taxon-name></italic></named-content>; taxonRank: <named-content xmlns:xlink="http://www.w3.org/1999/xlink" content-type="dwc:taxonRank" xlink:type="simple">species</named-content>; <bold>Location:</bold> country: <named-content xmlns:xlink="http://www.w3.org/1999/xlink" content-type="dwc:country" xlink:type="simple">China</named-content>; stateProvince: <named-content xmlns:xlink="http://www.w3.org/1999/xlink" content-type="dwc:stateProvince" xlink:type="simple">Chongqing</named-content>; county: <named-content xmlns:xlink="http://www.w3.org/1999/xlink" content-type="dwc:county" xlink:type="simple">China</named-content>; municipality: <named-content xmlns:xlink="http://www.w3.org/1999/xlink" content-type="dwc:municipality" xlink:type="simple">Luomadian</named-content>; verbatimCoordinates: <named-content xmlns:xlink="http://www.w3.org/1999/xlink" content-type="dwc:verbatimCoordinates" xlink:type="simple"><named-content content-type="dwc:verbatimCoordinates" xlink:type="simple">31°27'N, 109°56'E</named-content></named-content>; verbatimLatitude: <named-content xmlns:xlink="http://www.w3.org/1999/xlink" content-type="dwc:verbatimLatitude" xlink:type="simple">31°27'</named-content>; verbatimLongitude: <named-content xmlns:xlink="http://www.w3.org/1999/xlink" content-type="dwc:verbatimLongitude" xlink:type="simple">109°56′</named-content>; <bold>Event:</bold> year: <named-content xmlns:xlink="http://www.w3.org/1999/xlink" content-type="dwc:year" xlink:type="simple">2022</named-content>; month: <named-content xmlns:xlink="http://www.w3.org/1999/xlink" content-type="dwc:month" xlink:type="simple">6</named-content>; day: <named-content xmlns:xlink="http://www.w3.org/1999/xlink" content-type="dwc:day" xlink:type="simple">28</named-content>; verbatimEventDate: <named-content xmlns:xlink="http://www.w3.org/1999/xlink" content-type="dwc:verbatimEventDate" xlink:type="simple">28/06/2022</named-content>; <bold>Record Level:</bold> language: <named-content xmlns:xlink="http://www.w3.org/1999/xlink" content-type="dwc:language" xlink:type="simple">en</named-content>; rightsHolder: <named-content xmlns:xlink="http://www.w3.org/1999/xlink" content-type="dwc:rightsHolder" xlink:type="simple">Anhui Provincial Key Laboratory of the Conservation and Exploitation of Biological Resources, Anhui Provincial Key Laboratory of Molecular Enzymology and Mechanism of Major Diseases, College of Life Sciences, Anhui Normal University</named-content>; institutionCode: <named-content xmlns:xlink="http://www.w3.org/1999/xlink" content-type="dwc:institutionCode" xlink:type="simple">Anhui Normal University (AHNU)</named-content></p></list-item></list></tp:treatment-sec><tp:treatment-sec sec-type="Description"><title>Description</title><p><bold>Male</bold>: Body length: 1.9 mm.</p><p><bold>Colouration</bold> (Fig. <xref ref-type="fig" rid="F9942523">1</xref>): Head, mesosoma and metasoma black. Base of the pedicle segment light brown and the rest black. Mouthparts, maxilla, mandible and middle of eyes light brown; margin of eyes and ocelli slightly silvery. Legs yellowish-brown; coxa, middle of the tibia and tibial segments and ends of the tarsus dark brown to black. Transparent wing, stigma light coffee colour. Male genitalia light brown.</p><p><bold>Head</bold> (Fig. <xref ref-type="fig" rid="F9942523">1</xref>C): Slightly wider than mesosoma (about 1.2× wider than mesosoma). HH:EHf = 2. HH:HL = 1.4. HW:IOS = 1.7. HW:HH = 1.1. POL:OOL = 1.2. Ocellar triangle with broad base, OOL:LOL = 2.2. Head shape oval in side view. Facial pit present and shallow, females not present. Preocellar pit small, ocellar fovea and present (Fig. 1B). Preoccipital lunula present, more distinct and transverse in males than in females. Preoccipital furrow present. Upper of the scrobes W shape, intertorular carina absent (Fig. 1E). Frons with sparse hairs, forehead setae free.</p><p><bold>Antennae</bold> (Fig. <xref ref-type="fig" rid="F9942523">1</xref>C): Scape nearly three times longer than wide, pedicel small and almost a droplet. Scape length vs. pedicel length: 4. Scape length vs. F1 length: 1.8. F1 length vs. pedicel length: 2.3. F1 length vs. F2 length: 1.2. Scape is equal to the sum of lengths F1 and F2. Longest flagellomere: F9. F1-F5 trapezoidal, about 4 times as long as broad. F1-F9 pubescence gradually shortening.</p><p><bold>Mesosoma</bold> (Fig. <xref ref-type="fig" rid="F9942523">1</xref>B, D): Mesosoma slightly narrow (1.4× longer than wide) (Length/width/height = 700/450/500 µm); densely pubescent, alutaceous in sculpture; mesoscutum: (length/width: 290/450), mesoscutum 1.6× wider than long, (Ascw/Pscw: 390/340). Shallow sulcus on the mesoscutum lying lateral to the notaulus and parallel to median mesoscutal sulcus, half the length of the mesoscutum. Scutellum: (length/width: 280/290), scutellum width almost equal to length; scutoscutellar sulcus foveolate, continuous with interaxillar sulcus. Axilla width slightly longer than length. Posterior of scutellum foveolate. Pronotum triangular with a raised area and a circular depression on the upper right. Anterior mesopleural sulcus foveolate.</p><p><bold>Wings</bold> (Fig. <xref ref-type="fig" rid="F9942523">1</xref>F): Forewing length 1.4 mm. Hyaline, densely pubescent and marginal fringes numerous. Stigma (length/width: 190/120) 1.6× as long as wide, semicircular, posterior margin (part of pterostigma) straight. Radius (210 µm), curved a little in the latter and slightly longer (1.1×) than stigma. Hind-wing without venation.</p><p><bold>Metasoma</bold> (Fig. <xref ref-type="fig" rid="F9942523">1</xref>G): Metasoma shaped oval, slightly elongated. Metasoma 2× longer than wide (length/width/height: 840/410/370). Metasoma smooth, but with reticular pattern on the back half of the metasoma. Syntergum reaching 56% of metasomal length. Five grooves gastral reaching 22% length of syntergum. Syntergal translucent patch present, heart-shaped. Syntergum absent.</p><p><bold>Male genitalia</bold> (Fig. <xref ref-type="fig" rid="F9942574">2</xref>): Genitalia with short cupula. Harp cylindroid (terminal constriction), shorter than gonostipes (reaching 3/5 to gonostipes), setae (part of harpe) length equal to harpe width. Gonostipes as wide as long; parossiculus fused with gonostipes. Setae (part of parossiculus) present apically. Gonossiculus with four spines apically. Penis valva terminal bending inwards.</p><p><bold>Females</bold> (Fig. <xref ref-type="fig" rid="F9942603">3</xref>): Same as the males, except for the following characters: Body length: 2.1–2.4 mm. Antennal scape long, slightly longer than the length of flagellum 1, 2, 3 combined; flagellum gradually expanded to the end. Legs tawny, coxa blackish-brown. The metasoma fusiform.</p></tp:treatment-sec><tp:treatment-sec sec-type="Diagnosis"><title>Diagnosis</title><p>This new species belongs to the <italic><tp:taxon-name><tp:taxon-name-part taxon-name-part-type="genus" reg="Dendrocerus">D.</tp:taxon-name-part><tp:taxon-name-part taxon-name-part-type="species" reg="carpenteri">carpenteri</tp:taxon-name-part></tp:taxon-name></italic> species-group as indicated by the morphology of the male antennae: the outline of the flagellum is serrated at the base, but the length of the flagellum is greater than the width, with a triangular or trapezoidal outline. Then it was compared with the other 12 known species (Suppl. material <xref ref-type="supplementary-material" rid="S10411740">1</xref>) of this species-group. It can be classified into five types, based on the difference of antennae in <italic><tp:taxon-name><tp:taxon-name-part taxon-name-part-type="genus" reg="Dendrocerus">D.</tp:taxon-name-part><tp:taxon-name-part taxon-name-part-type="species" reg="carpenteri">carpenteri</tp:taxon-name-part></tp:taxon-name></italic> species-group: F1-F4 are trapezoidal, F1-F5 are trapezoidal, F1-F7 are trapezoidal, F1-F8 are trapezoidal and F2-F4 are trapezoidal (Suppl. material <xref ref-type="supplementary-material" rid="S10411740">1</xref>). Of these, F1-F5 only in <italic><tp:taxon-name><tp:taxon-name-part taxon-name-part-type="genus" reg="Dendrocerus">D.</tp:taxon-name-part><tp:taxon-name-part taxon-name-part-type="species" reg="lui">lui</tp:taxon-name-part></tp:taxon-name></italic> <bold>sp. nov.</bold> and <italic><tp:taxon-name><tp:taxon-name-part taxon-name-part-type="genus" reg="Dendrocerus">D.</tp:taxon-name-part><tp:taxon-name-part taxon-name-part-type="species" reg="liebscheri">liebscheri</tp:taxon-name-part></tp:taxon-name></italic> are trapezoidal. However, the notauli of <italic><tp:taxon-name><tp:taxon-name-part taxon-name-part-type="genus" reg="Dendrocerus">D.</tp:taxon-name-part><tp:taxon-name-part taxon-name-part-type="species" reg="lui">lui</tp:taxon-name-part></tp:taxon-name></italic> <bold>sp. nov.</bold> are not convergent posteriorly (the notauli of <italic><tp:taxon-name><tp:taxon-name-part taxon-name-part-type="genus" reg="Dendrocerus">D.</tp:taxon-name-part><tp:taxon-name-part taxon-name-part-type="species" reg="liebscheri">liebscheri</tp:taxon-name-part></tp:taxon-name></italic> are strongly convergent and connected posteriorly).This new species can be separated from other species by the following characters: head, mesosoma and metasoma black; five gastral carinae, syntergal translucent patch heart-shaped, harpe of male genitalia cylindroid, digitiform apically.</p></tp:treatment-sec><tp:treatment-sec sec-type="Etymology"><title>Etymology</title><p>In recognition of the collector Decai Lu, this species is named after the surname of the collector.</p></tp:treatment-sec><tp:treatment-sec sec-type="Distribution"><title>Distribution</title><p>China (Chongqing).</p></tp:treatment-sec><tp:treatment-sec><!--Section generated to contain objects referenced in tp:taxon-treatment.--><fig id="F9942523" position="float" orientation="portrait"><object-id xmlns:xlink="http://www.w3.org/1999/xlink" content-type="arpha" xlink:type="simple">C500F790-F0CF-582E-AB54-3AB2937D26D2</object-id><object-id xmlns:xlink="http://www.w3.org/1999/xlink" content-type="doi" xlink:type="simple">10.3897/BDJ.11.e108742.figure1</object-id><label>Figure 1.</label><caption><p><italic><tp:taxon-name><tp:taxon-name-part taxon-name-part-type="genus" reg="Dendrocerus">Dendrocerus</tp:taxon-name-part><tp:taxon-name-part taxon-name-part-type="species" reg="lui">lui</tp:taxon-name-part></tp:taxon-name></italic> Li and Wang, sp. nov., male, holotype. <bold>A</bold> dorsal habitus; <bold>B</bold> head and mesosoma, dorsal view; <bold>C</bold> lateral habitus; <bold>D</bold> head and mesosoma, lateral view; <bold>E</bold> head, anterior view; <bold>F</bold> wings; <bold>G</bold> metasoma, dorsal view.</p></caption><graphic xmlns:xlink="http://www.w3.org/1999/xlink" xlink:href="bdj-11-e108742-g001.jpg" position="float" id="oo_866835.jpg" orientation="portrait" xlink:type="simple"><uri content-type="original_file" xlink:type="simple">https://binary.pensoft.net/fig/866835</uri></graphic></fig><fig id="F9942574" position="float" orientation="portrait"><object-id xmlns:xlink="http://www.w3.org/1999/xlink" content-type="arpha" xlink:type="simple">B178F28E-69E1-5E04-BF58-1687465EF9DC</object-id><object-id xmlns:xlink="http://www.w3.org/1999/xlink" content-type="doi" xlink:type="simple">10.3897/BDJ.11.e108742.figure2</object-id><label>Figure 2.</label><caption><p><italic><tp:taxon-name><tp:taxon-name-part taxon-name-part-type="genus" reg="Dendrocerus">Dendrocerus</tp:taxon-name-part><tp:taxon-name-part taxon-name-part-type="species" reg="lui">lui</tp:taxon-name-part></tp:taxon-name></italic> Li and Wang, sp. nov., male, holotype, genitalia. <bold>A</bold> dorsal view; <bold>B</bold> lateral view.</p></caption><graphic xmlns:xlink="http://www.w3.org/1999/xlink" xlink:href="bdj-11-e108742-g002.jpg" position="float" id="oo_866836.jpg" orientation="portrait" xlink:type="simple"><uri content-type="original_file" xlink:type="simple">https://binary.pensoft.net/fig/866836</uri></graphic></fig><fig id="F9942603" position="float" orientation="portrait"><object-id xmlns:xlink="http://www.w3.org/1999/xlink" content-type="arpha" xlink:type="simple">A5427476-806C-53FC-B134-C10AE3A8A26F</object-id><object-id xmlns:xlink="http://www.w3.org/1999/xlink" content-type="doi" xlink:type="simple">10.3897/BDJ.11.e108742.figure3</object-id><label>Figure 3.</label><caption><p><italic><tp:taxon-name><tp:taxon-name-part taxon-name-part-type="genus" reg="Dendrocerus">Dendrocerus</tp:taxon-name-part><tp:taxon-name-part taxon-name-part-type="species" reg="lui">lui</tp:taxon-name-part></tp:taxon-name></italic> Li and Wang sp. nov., female, paratype. <bold>A</bold> dorsal habitus; <bold>B</bold> head and mesosoma, dorsal view; <bold>C</bold> lateral habitus; <bold>D</bold> head and mesosoma, lateral view; <bold>E</bold> head, anterior view; <bold>F</bold> wings; <bold>G</bold> metasoma, dorsal view.</p></caption><graphic xmlns:xlink="http://www.w3.org/1999/xlink" xlink:href="bdj-11-e108742-g003.jpg" position="float" id="oo_866837.jpg" orientation="portrait" xlink:type="simple"><uri content-type="original_file" xlink:type="simple">https://binary.pensoft.net/fig/866837</uri></graphic></fig><supplementary-material xmlns:xlink="http://www.w3.org/1999/xlink" id="S10411740" orientation="portrait" position="float" xlink:type="simple"><object-id content-type="arpha" xlink:type="simple">CCAC3DBF-D9CB-5008-A5D5-04F42C4DA5B4</object-id><object-id content-type="doi" xlink:type="simple">10.3897/BDJ.11.e108742.suppl1</object-id><label>Supplementary material 1</label><caption><p>Supplementary table 1</p></caption><statement content-type="dataType"><label>Data type</label><p>table</p></statement><statement content-type="notes"><label>Brief description</label><p>The 12 known species of <italic><tp:taxon-name><tp:taxon-name-part taxon-name-part-type="genus" reg="Dendrocerus">D.</tp:taxon-name-part><tp:taxon-name-part taxon-name-part-type="species" reg="carpenteri">carpenteri</tp:taxon-name-part></tp:taxon-name></italic> species-group and the characteristics of antennae.</p></statement><p>File: oo_894523.pdf</p><media xlink:href="bdj-11-e108742-s001.pdf" mimetype="Adobe Acrobat Document" mime-subtype="pdf" position="float" orientation="portrait" xlink:type="simple"><uri content-type="original_file" xlink:type="simple">https://binary.pensoft.net/file/894523</uri></media><attrib specific-use="authors">Fang Li, Shanshan Cui, Yixin Huang, Xuan Wang, Huayan Chen, Xu Wang</attrib></supplementary-material></tp:treatment-sec></tp:taxon-treatment>
